# Supplementary material for: A Machine Learning Approach to Understanding the Genetic Role in COVID-19 Prognosis: The Influence of Gene Polymorphisms Related to Inflammation, Vitamin D, and ACE2
Source: Int J Mol Sci. 2025 Aug 18;26(16):7975. doi: 10.3390/ijms26167975 (PMC12387086; doi:10.3390/ijms26167975)
Supplement: Supplementary file 1 [file ijms-26-07975-s001.zip]

Archive with 1 entries (1 files):
- ijms-3757990-supplementary.pdf
